# Supplementary material for: Mechanism of floral scent production in Osmanthus fragrans and the production and regulation of its key floral constituents, β-ionone and linalool
Source: Hortic Res. 2019 Sep 7;6:106. doi: 10.1038/s41438-019-0189-4 (PMC6804851; doi:10.1038/s41438-019-0189-4)
Supplement: Supplementary file 3 — Comparison of aroma components in ‘Dangui’ and ‘Yingui’ [file 41438_2019_189_MOESM3_ESM.xlsx]

## Sheet: Sheet1
Supplementary File 1 Comparison of aroma components in Dangui and Yingui
Retention time	Chemical name	CAS Number	Molecular formula	Dangui（%）	Yingui（%）
1.69	3-Methyl pentane	96-14-0	C6H14	0.05±0.00	0.17±0.01
1.81	n-Hexane	110-54-3	C6H14	-	0.54±0.02
1.89	2-Butanone	78-93-3	C4H8O	0.04±0.00	-
2.2	3-methyl-Hexane	589-34-4	C7H16	0.13±0.01	0.11±0.01
2.29	Chloroform	67-66-3	CHCl3	-	2.37±0.17
2.65	Isovaleraldehyde	590-86-3	C5H10O	-	0.24±0.02
2.77	2-Methylbutyraldehyde	96-17-3	C5H10O	0.47±0.02	-
3.59	1-Pentanol	71-41-0	C5H12O	0.13±0.01	0.12±0.01
4.79	trans-2-Pentenal	1576-87-0	C5H8O	0.05±0.00	-
5.09	1-hexanal	66-25-1	C6H12O	0.42±0.03	0.14±0.01
6.28	ethylbenzene	100-41-4	C8H10	1.42±0.12	-
6.47	1,4-dimethyl-Benzene	106-42-3	C8H10	-	0.25±0.01
6.89	trans-2-Hexenal	6728-26-3	C6H10O	0.44±0.02	0.2±0.01
7.54	Styrene Ethenylbenzene	100-42-5	C8H8	0.38±0.02	0.1±0.00
8.95	Myrcene	123-35-3	C10H16	-	0.04±0.00
9.67	alpha-Phellandrene	99-83-2	C10H16	-	0.07±0.00
9.95	alpha-terpinene	99-86-5	C10H16	0.38±0.02	-
10.1	Octanal	124-13-0	C8H16O	-	0.01±0.00
10.56	Ocimene	13877-91-3	C10H16	0.66±0.03	0.18±0.01
10.86	3-carene 3,7,7-trimethyl-bicyclo(4.1.0)hept-3-en	13466-78-9	C10H16	1.44±0.15	0.45±0.03
11.32	trans,trans-2,4-Heptadienal	881395	C7H10O	0.25±0.02	0.07±0.00
12.18	cis-5-Ethenyltetrahydrahydro-α,α,5-trimethyl-2-furanmethanol (cis-Linalool)	-	C10H18O2	19.58±2.76	2.31±0.21
12.83	Trans-5-Ethenyltetrahydrahydro-α,α,5-trimethyl-2-furanmethanol (tras-Linalool)	-	C10H18O2	25.26±4.56	2.77±0.33
13.04	3,7-Dimethyl-1,6-octadien-3-ol (Linalool)	78-70-6	C10H18O	33.95±6.35	33.2±5.87
13.53	Nonanal	124-19-6	C9H18O	2.84±0.26	0.42±0.02
14.46	2H-Pyran, 3,6-dihydro-4-methyl-2-(2-methyl-1-propenyl)-	1786-08-9	C10H16O	0.09±0.00	-
14.72	1-Nonanol	143-08-8	C9H20O	0.13±0.00	-
15.14	alpha-Terpineol	98-55-5	C10H18O	0.28±0.01	0.05±0.00
15.56	2,2,6-trimethyl-6-vinyltetahydro-2H-pyran-3-ol	14049-11-7	C10H18O2	0.34±0.01	0.07±0.00
16.11	2H-Pyran-3-ol,6-ethenyltetrahydro-2,2,6-trimethyl-	14049-11-7	C10H18O2	3.65±0.28	0.42±0.02
16.9	α-Terpineol	10482-56-1	C10H18O	0.13±0.00	0.14±0.01
17.46	Citronellol 3,7-Dimethyl-6-octen-1-ol	106-22-9	C10H20O	-	0.07±0.00
18.96	Geraniol（2E)-3,7-Dimethyl-2,6-octadien-1-ol	106-24-1	C10H18O	0.42±0.02	-
18.95	Nerol cis-3,7-Dimethyl-2,6-octadien-1-ol	106-26-2	C10H16O	-	0.03±0.00
20.72	α-Citral	141-27-5	C10h160	-	0.04±0.00
21.31	Tetradecane	629-59-4	C14H30	-	0.05±0.00
21.55	Megastigma-4,6(Z),（E）-triene	51468-85-0	C13H20	-	0.1±0.01
23.04	α-Ionol	25312-34-9	C13H22O	-	0.23±0.01
24.27	Pentadecane	629-62-9	C15H32	0.28±0.01	0.52±0.02
25.16	Dihydro-β-ionone	17283-81-7	C13H22O	0.38±0.03	5.97±1.13
25.17	a-ionone	6901-97-9	C13H20O	0.98±0.11	7.7±1.46
26.58	β-Ionone	14901-07-6	C13H20O	0.61±0.08	35.59±5.98
27.34	2(3H)-Furanone,5-hexyldihydro-	706-14-9	C10H18O2	1.28±0.16	1.86±0.22
