# Supplementary material for: Mechanism of floral scent production in Osmanthus fragrans and the production and regulation of its key floral constituents, β-ionone and linalool
Source: Hortic Res. 2019 Sep 7;6:106. doi: 10.1038/s41438-019-0189-4 (PMC6804851; doi:10.1038/s41438-019-0189-4)
Supplement: Supplementary file 4 — Information for the identified linalool and ionone metabolism-related upregulated unigenes [file 41438_2019_189_MOESM4_ESM.xlsx]

## Sheet: Sheet1
Supplementary File 2 Information for the identified linalool and ionone metabolism-related up-regulated unigenes
Gene	ID	log2FC (Dangui vs Yingui)	regulated	GO_annotation	KEGG_annotation	Swissprot_annotation	nr_annotation	GenBank accession number
MECS	CL722Contig1	1.4735	up	Cellular Component: mitochondrion (GO:0005739);; Molecular Function: 2-C-methyl-D-erythritol 2,4-cyclodiphosphate synthase activity (GO:0008685);; Cellular Component: chloroplast stroma (GO:0009570);; Biological Process: chlorophyll biosynthetic process (GO:0015995);; Biological Process: carotenoid biosynthetic process (GO:0016117);; Biological Process: isopentenyl diphosphate biosynthetic proces…	K01770|2.88069e-113|sly:101246365|2-C-methyl-D-erythritol 2,4-cyclodiphosphate synthase, chloroplastic; K01770 2-C-methyl-D-erythritol 2,4-cyclodiphosphate synthase [EC:4.6.1.12] (A)	2-C-methyl-D-erythritol 2,4-cyclodiphosphate synthase, chloroplastic (Precursor) GN=ISPF OS=Catharanthus roseus (Madagascar periwinkle) PE=2 SV=1	PREDICTED: 2-C-methyl-D-erythritol 2,4-cyclodiphosphate synthase, chloroplastic-like [Sesamum indicum]	KX400846
HDR	BMK.45243	4.19954	up	Cellular Component: chloroplast (GO:0009507);; Molecular Function: oxidoreductase activity, acting on CH or CH2 groups (GO:0016725);; Biological Process: isopentenyl diphosphate biosynthetic process, methylerythritol 4-phosphate pathway (GO:0019288);; Biological Process: oxidation-reduction process (GO:0055114);;	K03527|1.74186e-29|sot:102592556|4-hydroxy-3-methylbut-2-enyl diphosphate reductase, chloroplastic-like; K03527 4-hydroxy-3-methylbut-2-enyl diphosphate reductase [EC:1.17.1.2] (A)	4-hydroxy-3-methylbut-2-enyl diphosphate reductase, chloroplastic (Precursor) GN=F10M10.120 OS=Arabidopsis thaliana (Mouse-ear cress) PE=2 SV=1	1-hydroxy-2-methyl-2-(E)-butenyl 4-diphosphate reductase [Ipomoea batatas]	KX400848
IDI1	CL26006Contig1	2.05978	up	Molecular Function: isopentenyl-diphosphate delta-isomerase activity (GO:0004452);; Biological Process: isoprenoid biosynthetic process (GO:0008299);; Biological Process: photosynthesis (GO:0015979);; Biological Process: chlorophyll biosynthetic process (GO:0015995);; Molecular Function: hydrolase activity (GO:0016787);; Molecular Function: metal ion binding (GO:0046872);; Biological Process: dim…	K01823|2.92504e-157|vvi:100241072|isopentenyl-diphosphate Delta-isomerase I; K01823 isopentenyl-diphosphate delta-isomerase [EC:5.3.3.2] (A)	Isopentenyl-diphosphate Delta-isomerase II GN=IPI2 OS=Camptotheca acuminata (Happy tree) PE=2 SV=1	PREDICTED: isopentenyl-diphosphate Delta-isomerase I [Sesamum indicum]	KX400850
LIS1	BMK.66608	5.00238	up	Molecular Function: carbon-oxygen lyase activity, acting on phosphates (GO:0016838);; Molecular Function: metal ion binding (GO:0046872);;	K15086|0|vvi:100266449|(3S,6E)-nerolidol synthase 1-like; K15086 (3S)-linalool synthase [EC:4.2.3.25] (A)	Tricyclene synthase 1e20, chloroplastic (Precursor) GN=1e20 OS=Antirrhinum majus (Garden snapdragon) PE=1 SV=1	nerolidol/linalool synthase 1 [Antirrhinum majus]	MK994510
CCD4	CL11267Contig1	-4.60827	down	Molecular Function: oxidoreductase activity, acting on single donors with incorporation of molecular oxygen, incorporation of two atoms of oxygen (GO:0016702);;	K09840|0|sot:102581808|probable carotenoid cleavage dioxygenase 4, chloroplastic-like; K09840 9-cis-epoxycarotenoid dioxygenase [EC:1.13.11.51] (A)	Secondary metabolites biosynthesis, transport and catabolism	Retinal pigment epithelial membrane protein	EU334434
CCD1	DN106252	-1.2578	down	Cellular Component: vacuolar membrane (GO:0005774);; Cellular Component: Golgi apparatus (GO:0005794);; Cellular Component: plasma membrane (GO:0005886);; Biological Process: pentose-phosphate shunt (GO:0006098);; Biological Process: unsaturated fatty acid biosynthetic process (GO:0006636);; Biological Process: phosphatidylglycerol biosynthetic process (GO:0006655);; Cellular Component: plasmodes…	K11159|0|vvi:100232972|CCD1; 9,10[9',10']carotenoid cleavage dioxygenase; K11159 carotenoid cleavage dioxygenase (A)	Secondary metabolites biosynthesis, transport and catabolism	Retinal pigment epithelial membrane protein	AB526197
